# Supplementary material for: Anticancer Effect of E26 Transformation-Specific Homologous Factor through the Induction of Senescence and the Inhibition of Epithelial–Mesenchymal Transition in Triple-Negative Breast Cancer Cells
Source: Cancers (Basel). 2023 Nov 2;15(21):5270. doi: 10.3390/cancers15215270 (PMC10650711; doi:10.3390/cancers15215270)
Supplement: Supplementary file 1 [file cancers-15-05270-s001.zip]

Archive with 1 entries (1 files):
- cancers-2673747-supplementary.pdf
